# Supplementary material for: An analysis of pediatric retinoblastoma medical malpractice litigation
Source: PLoS One. 2026 Jun 4;21(6):e0342114. doi: 10.1371/journal.pone.0342114 (PMC13235930; doi:10.1371/journal.pone.0342114)
Supplement: S1 File — (CSV) [file pone.0342114.s001.csv]

Case_Name
Keir v. U.S.
Weed v. Meyers
Lee a/n/f JS v. United States
Shumaker v. U.S.
Ovick v. National Semiconductor Corporation
Wilhelm ex rel. Wilhelm v. Ferolo
Studendorff v. National Semiconductor Corporation
Wanda Moore and Raymond Moore, Parents and Natural Guardians of Isom Moore, and Raymond and Wanda Moore, in their own right v. Children's Hospital of Philadelphia and Cheryl B. Kerr, M.D.
Steele v. U.S.
Becker v. Schwartz
Vaccaro v. Squibb Corp.
Helling v. Carey
Tebbutt v. Virostek
Tyrrell v. Sullivan
Interest of M.W.
Gonzalez v. Astrue
Johnson v. Yeshiva University
Fawaz A. for B.A. v. Commissioner of Social Security
Alvarez v. Bause
Carde v. Ferreira
Hill v. Bowles
Meade v. Smith
Rapp ex rel Rapp v. U.S.
Nolan by Nolan v. Lee Ho
Peters ex rel. Peters v. Texas Instruments Inc.
Arias o/b/o L.R.A. v. Berryhill
Fung v. Childrens Hosp. Los Angeles
O'Leske v. Commissioner of Social Security
M.F. v. U.S.
B.B. v. Berryhill
Tribble v. Commissioner of Social Security
Brunner v. Novartis Pharmaceutical Corp.
C.A. v. Arnold
Progressive Direct Ins. Co. v. Harrison
Admiral Ins. Co. v. Superior Court
In re M.B.
Quinn v. Tien
Littlefield v. Nevada, ex. rel. Department of Public Safety
Hernandez v. U.S. Attorney General
Scafidi v. Seiler
Krzaczek v. Cooler
Lockwood v. Astrue
Leblanc v. Leblanc
Giordano v. Claudio
Williams Law Firm v. Board of Sup'rs of Louisiana State University
Welch v. Berryhill
