# Supplementary material for: An analysis of pediatric retinoblastoma medical malpractice litigation
Source: PLoS One. 2026 Jun 4;21(6):e0342114. doi: 10.1371/journal.pone.0342114 (PMC13235930; doi:10.1371/journal.pone.0342114)
Supplement: S2 File — (CSV) [file pone.0342114.s002.csv]

Case_Name	Jurisdiction	Year	Plaintiff_Relationship	Patient_Sex	Patient_Status	Pediatric	Age	Genetic_Risk_Discussed	Verdict	Appeal_Outcome	Practice_Setting	Malpractice_Type	Specialty_Involved	Negligence_Type
Keir v. U.S.	NJ	1988	Patient and Parent	Female	Alive	Yes	4		For defendant	Appealed and remanded	Clinic	Informed consent; Failure to diagnose	Optometrist	Patient evaluation
Weed v. Meyers	NY	1998	Parent(s)	Female	Alive	Yes		No	For defendant		Clinic	Failure to inform about genetic risks	Ophthalmologist
Lee v. U.S.	TX	2020	Patient and Parent	Male	Alive	Yes	1		For defendant	Appealed and affirmed	Clinic	Failure to diagnose	Pediatrics
Shumaker v. U.S.	NC	1988	Patient and Parent	Female	Alive	Yes	6 months		For defendant		Clinic	Failure to diagnose	Family Medicine
Wilhelm ex rel. Wilhelm v. Ferolo	IL	2003	Patient and Parent	Female	Alive	Yes	4 months		For defendant	Appealed and affirmed	Clinic	Failure to diagnose	Pediatrics
Moore et al. v. Children's Hospital of Philadelphia et al.	PA	1987	Parent	Male	Alive	Yes			For defendant	Appealed and affirmed	Clinic	Failure to diagnose	Pediatrics
Carde v. Ferreira	CT	2012	Parent	Male	Alive	Yes	9 months		For defendant	Appealed and affirmed	Clinic	Failure to diagnose	Pediatrics
Rapp ex rel. Rapp v. U.S.	NY	2009	Patient and Parent	Female	Alive	Yes	6 months		Unknown		Clinic	Failure to diagnose	Family Medicine
Nolan by Nolan v. Lee Ho	NJ	1990	Patient and Parent	Female	Alive	Yes		No	For defendant	Appealed and remanded	Clinic	Failure to inform about genetic risks	OBGYN
M.F. v. U.S.	WA	2015	Patient and Parent	Unknown	Alive	Yes			For plaintiff		Clinic	Failure to diagnose	Family Medicine
C.A. v. Arnold	CA	2020	Parent	Female	Alive	Yes	6 months	No	For defendant	Appealed and affirmed	Clinic	Informed consent	Reproductive endocrinology
Quinn v. Tien	RI	2003	Patient and Parent	Female	Alive	Yes	3		Ongoing		Clinic	Failure to diagnose	Ophthalmology; Family Medicine; Pathology
Krzaczek v. Cooler	PA	1996	Patient and Parent	Female	Alive	Yes			Unknown		Clinic	Failure to diagnose	Pediatrics
